# Supplementary material for: Calcium isotopic ecology of Turkana Basin hominins
Source: Nat Commun. 2020 Jul 17;11:3587. doi: 10.1038/s41467-020-17427-7 (PMC7367883; doi:10.1038/s41467-020-17427-7)
Supplement: Supplementary file 4 — Supplementary Data 1 [file 41467_2020_17427_MOESM4_ESM.xlsx]

## Sheet: Supplementary Data 1
Taxon	Sample	age (Ma)	d13C	d18O	replicates (n)	d44/42Ca	2SD	d43/42Ca	2SD	tooth type	d44/42Ca
					dCa	‰, ICP Lyon		‰, ICP Lyon			‰, SRM915a
Colobini.indet.	KNM-KP 30408	4.1	-13.62	-0.82	3	-1.03821	0.0692183	-0.54458	0.152884	m2	-0.520214
Colobini.indet.	KNM-KP 43120	4.1	-11.64	-1.39	4	-0.877311	0.0622963	-0.473092	0.0854743	p3	-0.359311
cf. Cercopithecoides	KNM-ER 39359	4	-10.87	-2	3	-0.850163	0.0844952	-0.414525	0.0905211	lt m3	-0.332163
cf. Rhinocolobus	KNM-ER 3056	3.6	-8.44	0.97	3	-1.44093	0.0314352	-0.703753	0.0911895	rt m3	-0.922931
cf. Rhinocolobus	KNM-ER 3788	3.6	-10.85	-1.05	5	-1.19225	0.158687	-0.583384	0.0888252	M3	-0.674253
Rhinocolobus turkanaensis	KNM-ER 3054	3.6	-11.96	-2.36	3	-1.00039	0.119934	-0.494197	0.114568	lt m3	-0.482388
Cercopithecoides kimeui	KNM-ER 5894 A	2	-11.13	3.76	5	-1.55593	0.178497	-0.798168	0.140578	rt m3	-1.03793
Colobus freedmani	KNM-ER 3768	1.9	-11.03	1.22	3	-1.30628	0.14	-0.663232	0.18	lt m3	-0.788275
Cercopithecoides kimeui	KNM-ER 1529	1.75	-11.57	2.62	3	-1.21204	0.156348	-0.612974	0.0339561	rt m3	-0.694043
Australopithecus anamensis	KNM-ER 20420	4	-10.8	-0.1	3	-1.41104	0.154772	-0.72695	0.0590447	lt M2	-0.893045
Australopithecus anamensis	KNM-ER 30745	4	-10	1.3	3	-1.1676	0.0598174	-0.604096	0.0147698	lt M3	-0.649604
Australopithecus anamensis	KNM-KP 29287 G	4.06	-10.9	0.4	3	-1.22236	0.0403726	-0.628823	0.0464236	m3	-0.704356
Australopithecus anamensis	KNM-KP 30498 D	4.12	-11.6	1	4	-1.27699	0.0567203	-0.637545	0.0659528	lt M3	-0.758993
Australopithecus anamensis	KNM-KP 30502 E	4.12	-9.5	-1.4	3	-0.849592	0.071196	-0.423466	0.117761	lt m3	-0.331592
Australopithecus anamensis	KNM-KP 35839	4.12	-11.3	0.3	3	-1.0667	0.0502068	-0.541038	0.0638761	lt P3	-0.548695
Australopithecus anamensis	KNM-KP 35847	4.12	-12	1.3	3	-1.32485	0.02801	-0.697038	0.0273964	lt m2	-0.806851
Australopithecus anamensis	KNM-KP 35851	4.12	-11.3	1.1	4	-1.11552	0.11	-0.570326	0.1	l M3	-0.59752
early Homo	KNM-ER 64048 M2	2	-4.53375	-1.44119	3	-1.38282	0.117187	-0.697147	0.0491614	M2	-0.864819
early Homo	KNM-ER 64048 M3	2	-8.52375	-1.88795	3	-1.27552	0.100528	-0.651131	0.0535127	M3	-0.757519
early Homo	KNM-ER 1802 B	1.97	-6.4	-1.2	5	-1.16497	0.0672488	-0.625148	0.115843	lt M3 or m3	-0.646972
early Homo	KNM-ER 3734	1.95	-5.8	1.2	4	-1.19506	0.0744197	-0.588413	0.0405436	lt m3	-0.677062
early Homo	KNM-ER 2599	1.86	-9.9	-1.6	3	-1.35762	0.119496	-0.700818	0.111215	lt p4	-0.839616
early Homo	KNM-ER 45503	1.85	-8.6	1.7	4	-1.49944	0.115983	-0.749286	0.0487647	M2 or M3	-0.981438
early Homo	KNM-ER 7330	1.83	-5.5	2.3	3	-1.2216	0.0677728	-0.64698	0.0159609	rt P3	-0.703599
early Homo	KNM-ER 64019	1.8	-2.20833	1.14259	5	-1.19118	0.118641	-0.614381	0.0859155	m3	-0.673178
early Homo	KNM-WT 37745	1.75	-6.4	-0.2	3	-1.66285	0.164962	-0.859864	0.134802	rt p3	-1.14485
early Homo	KNM-ER 1814 E	1.67	-6.6	0.6	4	-1.08022	0.118475	-0.540429	0.106328	m3	-0.562224
early Homo	KNM-ER 3733	1.65	-3.8	-2.8	3	-1.16466	0.0730346	-0.541366	0.0494586	lt M2	-0.646658
early Homo	KNM-ER 807 A	1.52	-5.2	-2.2	2	-1.70475	0.0534197	-0.836223	0.0319775	lt M2	-1.18675
early Homo	KNM-ER 992 B	1.46	-5	0.6	3	-1.75914	0.0174306	-0.883854	0.126375	lt c	-1.24114
Kenyanthropus platyops	KNM-LT 23182	3.3	-5.9	0.5	3	-1.10674	0.0713647	-0.598311	0.0911843	rt m3	-0.588745
Kenyanthropus platyops	KNM-WT 38332	3.37	-2.7	-2.3	3	-1.16639	0.0164454	-0.591279	0.0222741	rt M2	-0.648393
Kenyanthropus platyops	KNM-WT 38358 C	3.2	-3.3	-1.2	5	-1.28975	0.0830733	-0.631834	0.0600592	lt m3	-0.771753
Kenyanthropus platyops	KNM-WT 38361 H	3.24	-7.2	-1.7	3	-0.963145	0.0902521	-0.503518	0.0257327	lt P4	-0.445145
Kenyanthropus platyops	KNM-WT 38338	3.3	-9.9	-3.3	5	-1.24625	0.0663937	-0.619187	0.0724681	M2	-0.728249
Paranthropus boisei	KNM-ER 64051 lt M2	1.95	-0.0783333	0.199423	3	-0.928973	0.00953493	-0.442215	0.0875384	lt M2	-0.410973
Paranthropus boisei	KNM-ER 1469 A	1.93	-2.3	-0.1	3	-0.975765	0.0584694	-0.515906	0.00805195	lt m3	-0.457765
Paranthropus boisei	KNM-ER 1479A	1.82	-2.3	0.2	4	-1.00229	0.132211	-0.480351	0.0649731	m3	-0.484293
Paranthropus boisei	KNM-ER 732 A	1.78	-0.1	-1.8	3	-1.00461	0.0325507	-0.495924	0.0437439	rt P4	-0.486608
Paranthropus boisei	KNM-ER 1806 C	1.76	-1.3	-2	3	-0.88	0.0434483	-0.467699	0.0453374	rt m3	-0.362
Paranthropus boisei	KNM-ER 1819	1.6	0.9	-0.7	4	-0.693375	0.0801321	-0.335635	0.0583512	m3	-0.175375
Paranthropus boisei	KNM-ER 801C	1.59	0.4	-1.8	3	-0.845896	0.0801659	-0.407042	0.0402515	lt m3	-0.327896
Paranthropus boisei	KNM-ER 733 D	1.52	-0.5	-2.2	3	-0.802069	0.0478563	-0.39261	0.042691	lt P4	-0.284069
Parapapio	KNM-ER 17582	4	-8.48	-2.42	3	-1.54172	0.185368	-0.780165	0.191377	rt m3	-1.02372
Parapapio ado	KNM-KP 32811	4	-8.16	-1.93	3	-1.37546	0.103005	-0.706484	0.0443836	rt m3	-0.857455
Parapapio	KNM-KP 32869	4	-9.28	-1.11	3	-1.29999	0.135393	-0.645651	0.114218	rt m3	-0.781988
Parapapio	KNM-ER 3080	2	-3.73	-1.22	3	-1.09149	0.115328	-0.557443	0.153212	lt M2	-0.573488
Theropithecus brumpti	KNM-ER 60216	3.3	-3.21833	-0.753667	3	-1.57948	0.0910476	-0.842359	0.0725322	rt m2	-1.06148
Theropithecus brumpti	KNM-ER 60241	3.3	-1.04833	1.9269	4	-1.45277	0.136113	-0.763929	0.160925	M2	-0.934769
Theropithecus brumpti	KNM-ER 60245	3.3	-5.98833	-0.296978	3	-1.58455	0.0274614	-0.801736	0.0487489	lt m3	-1.06655
Theropithecus brumpti	KNM-WT 16754	3.3	-5.07429	-2.30896	4	-1.51032	0.0736897	-0.756845	0.0495243	m2	-0.992319
Theropithecus brumpti	KNM-WT 16806	2.5	-1.89429	-2.59688	5	-1.56307	0.0680983	-0.810029	0.0645603	lt m3	-1.04507
Theropithecus	KNM-WT 39741	3.2	-0.284286	-3.4209	3	-0.827891	0.11892	-0.407911	0.0600234	M3	-0.309891
Theropithecus brumpti	KNM-WT 48062	3.3	-0.554286	-2.00119	3	-1.03453	0.134475	-0.542269	0.0350134	m3	-0.516533
Theropithecus oswaldi	KNM-ER 60295	2	0.511667	-1.90532	3	-1.06031	0.0309564	-0.565622	0.0292226	lt m3	-0.542305
Theropithecus oswaldi	KNM-ER 60316	1.9	0.0816667	-1.58762	3	-1.01715	0.0535104	-0.520354	0.0368166	lt m3	-0.499149
Theropithecus oswaldi	KNM-ER 60326 b	2	-1.33833	-0.793379	3	-1.51988	0.0232251	-0.758013	0.0758281	lt m3	-1.00188
Theropithecus oswaldi	KNM-ER 60385a	1.5	-0.958333	0.71568	4	-1.30068	0.123382	-0.629342	0.105595	rt m3	-0.782681
Theropithecus oswaldi	KNM-ER 60398	2	-0.708333	-1.22028	6	-1.44679	0.110372	-0.735578	0.101027	rt m3	-0.928792
Theropithecus oswaldi	KNM-ER 60411	2	-0.378333	-0.108346	3	-0.802368	0.0688426	-0.407605	0.0340996	rt m3	-0.284368
Theropithecus oswaldi	KNM-ER 3839	1.9	-1.04429	0.83822	3	-1.56069	0.0705878	-0.823441	0.080368	rt M3	-1.04269
Theropithecus oswaldi	KNM-ER 1533	1.9	-1.33429	-0.0553016	3	-1.38862	0.125318	-0.703664	0.0412787	rt m2	-0.870623
Theropithecus gelada	MNHL 50001729	0	-	-	2	-1.42305	0.0912917	-0.728017	0.0255412	LM3	-0.90505
Theropithecus gelada	MNHL 50001812	0	-	-	3	-1.41553	0.0160381	-0.698233	0.0689314	RM3	-0.89753
Papio anubis	KNM-OM 3199	0	-10.19	-1.18	3	-1.88144	0.147581	-1.02194	0.14417	m3	-1.36344
Papio anubis	KNM-OM 7253	0	-10.91	-1.22	2	-1.77947	0.039201	-0.903081	0.0464645	m3	-1.26147
Papio anubis	K98-Tsv-148	0	-12.281	1.508	3	-1.66592	0.144584	-0.845592	0.069875	m3	-1.14792
Papio anubis	KNM-OM 3174	0	-4.32	-0.79587	3	-1.55152	0.106562	-0.792076	0.170663	rt M3	-1.03352
Papio anubis	KNM-OM 3196	0	-2.8475	-1.81555	3	-1.55809	0.0929276	-0.845006	0.124473	rt m3	-1.04009
Gorilla gorilla gorilla	G39	0	-17.54	-6.05	6	-1.06	0.03	-0.55	0.04	RM1	-0.542
Gorilla gorilla gorilla	G40	0	-14.89	-6.49	5	-1.08	0.03	-0.54	0.03	LM3	-0.562
Gorilla gorilla gorilla	G41	0	-16.1	-6.92	6	-1.02	0.1	-0.56	0.1	M2	-0.502
Gorilla gorilla gorilla	G72	0	-7.24	-4.01	6	-1.64	0.12	-0.86	0.12	I	-1.122
