# Supplementary material for: Calcium isotopic ecology of Turkana Basin hominins
Source: Nat Commun. 2020 Jul 17;11:3587. doi: 10.1038/s41467-020-17427-7 (PMC7367883; doi:10.1038/s41467-020-17427-7)
Supplement: Supplementary file 5 — Supplementary Data 2 [file 41467_2020_17427_MOESM5_ESM.xlsx]

## Sheet: Supplementary Data 2
			d44/42Ca (‰, rel. ICP Ca Lyon)					D44/42Ca (‰, rel. to P. boisei)
	Group	Study	Average	2SD	95% c.i. (t-test)	n indiv.		Average	95% c.i. (Welch's t-test)	p-value (Welch's t-test)
Fossil hominins	Australopithecus anamensis	this study	-1.18	0.345419	0.144389	8		-0.28875	0.157708	0.00182435	(**)
	Kenyanthropus platyops	this study	-1.156	0.259846	0.161321	5		-0.26475	0.162873	0.00597458	(**)
	Paranthropus boisei	this study	-0.89125	0.218681	0.091411	8		-	-	-	-
	early Homo	this study	-1.35769	0.456228	0.137848	13		-0.466442	0.155605	5.83201e-06	(***)
Fossil non-hominin primates	Colobini	this study	-1.16444	0.489194	0.188014	9		-0.273194	0.197865	0.0111325	(*)
	Parapapio sp.	this study	-1.3275	0.374299	0.297797	4		-0.43625	0.279453	0.0121522	(*)
	Theropithecus brumpti	this study	-1.36286	0.609449	0.281823	7		-0.471607	0.284541	0.00549533	(**)
	Theropithecus oswaldi	this study	-1.2625	0.545815	0.228156	8		-0.37125	0.234394	0.00580976	(**)
Fossil non-primate fauna	Fossil browsers	Martin et al., 2018	-1.185	0.3091	0.129207	8		-0.29375	0.145065	0.000787333	(***)
	Fossil carnivores (no outliers)	Martin et al., 2018	-1.57357	0.225145	0.104112	7		-0.682321	0.124573	3.24723e-08	(***)
	Fossil saber tooth cats	Martin et al., 2018	-1.09333	0.141892	0.17624	3		-0.202083	0.138805	0.0121162	(*)
	Fossil grazers	Martin et al., 2018	-1.25167	0.327221	0.0744745	21		-0.360417	0.110079	1.48431e-06	(***)
Modern non-hominin primates	Gorilla gorilla gorilla	this study	-1.2	0.588784	0.468443	4		-0.30875	0.452287	0.124188	(NS)
	Papio anubis	this study	-1.688	0.284746	0.176779	5		-0.79675	0.176379	1.43805e-05	(***)
Modern non primate fauna	Modern browsers	Martin et al., 2018	-1.21143	0.301814	0.0686919	21		-0.320179	0.106863	6.73598e-06	(***)
	Modern C3-C4 carnivores	Martin et al., 2018	-1.653	0.20871	0.0746512	10		-0.76175	0.108461	2.36608e-10	(***)
	Modern C3 carnivores	Martin et al., 2018	-1.4625	0.311716	0.248005	4		-0.57125	0.2306	0.00176422	(**)
	Modern grazers	Martin et al., 2018	-1.39667	0.333396	0.082897	18		-0.505417	0.114941	1.2745e-08	(***)
