# Supplementary material for: Calcium isotopic ecology of Turkana Basin hominins
Source: Nat Commun. 2020 Jul 17;11:3587. doi: 10.1038/s41467-020-17427-7 (PMC7367883; doi:10.1038/s41467-020-17427-7)
Supplement: Supplementary file 6 — Source Data [file 41467_2020_17427_MOESM6_ESM.xlsx]

## Sheet: Figure 1
Variables	Lower confidence interval	Lower quartile	Median	Upper quartile	Upper confidence interval	outlier			Variables	dCa
Colobini	-1.56	-1.31	-1.19	-1	-0.85				Colobini	-1.03821
Papio anubis	-1.88	-1.78	-1.67	-1.56	-1.55				Colobini	-0.877311
Parapapio sp.	-1.54	-1.42	-1.34	-1.2475	-1.09				Colobini	-0.850163
T. gelada	-1.42	-1.42	-1.42	-1.42	-1.42				Colobini	-1.44093
T. brumpti	-1.58	-1.57	-1.51	-1.24	-0.83				Colobini	-1.19225
T. oswaldi	-1.56	-1.4675	-1.345	-1.05	-0.8				Colobini	-1.00039
Gorilla gorilla gorilla	-1.22	-1.22	-1.07	-1.05	-1.02	-1.64			Colobini	-1.55593
Australopithecus anamensis	-1.41	-1.29	-1.195	-1.1075	-0.85				Colobini	-1.30628
Kenyanthropus platyops	-1.29	-1.25	-1.17	-1.11	-0.96				Papio anubis	-1.88144
Paranthropus boisei	-1	-0.985	-0.905	-0.8375	-0.69				Papio anubis	-1.77947
Early Homo	-1.76	-1.5	-1.28	-1.19	-1.08				Papio anubis	-1.66592
									Papio anubis	-1.55152
									Papio anubis	-1.55809
									Parapapio sp.	-1.54172
									Parapapio sp.	-1.37546
									Parapapio sp.	-1.29999
									Parapapio sp.	-1.09149
									T. gelada	-1.42305
									T. gelada	-1.41553
									T. brumpti	-1.57948
									T. brumpti	-1.45277
									T. brumpti	-1.58455
									T. brumpti	-1.51032
									T. brumpti	-1.56307
									T. brumpti	-0.827891
									T. brumpti	-1.03453
									T. oswaldi	-1.06031
									T. oswaldi	-1.01715
									T. oswaldi	-1.51988
									T. oswaldi	-1.30068
									T. oswaldi	-1.44679
									T. oswaldi	-0.802368
									T. oswaldi	-1.56069
									T. oswaldi	-1.38862
									Gorilla gorilla gorilla	-1.06
									Gorilla gorilla gorilla	-1.08
									Gorilla gorilla gorilla	-1.02
									Gorilla gorilla gorilla	-1.64
									Australopithecus anamensis	-1.41104
									Australopithecus anamensis	-1.1676
									Australopithecus anamensis	-1.22236
									Australopithecus anamensis	-1.27699
									Australopithecus anamensis	-0.849592
									Australopithecus anamensis	-1.0667
									Australopithecus anamensis	-1.32485
									Australopithecus anamensis	-1.11552
									Kenyanthropus platyops	-1.10674
									Kenyanthropus platyops	-1.16639
									Kenyanthropus platyops	-1.28975
									Kenyanthropus platyops	-0.963145
									Kenyanthropus platyops	-1.24625
									Paranthropus boisei	-0.928973
									Paranthropus boisei	-0.975765
									Paranthropus boisei	-1.00229
									Paranthropus boisei	-1.00461
									Paranthropus boisei	-0.88
									Paranthropus boisei	-0.693375
									Paranthropus boisei	-0.845896
									Paranthropus boisei	-0.802069
									Early Homo	-1.38282
									Early Homo	-1.27552
									Early Homo	-1.16497
									Early Homo	-1.19506
									Early Homo	-1.35762
									Early Homo	-1.49944
									Early Homo	-1.2216
									Early Homo	-1.19118
									Early Homo	-1.66285
									Early Homo	-1.08022
									Early Homo	-1.16466
									Early Homo	-1.70475
									Early Homo	-1.75914

## Sheet: Figure 2
	Figure 2A				Figure 2B				Figure 2C
	Taxon	d13C	d44Ca		Taxon	d13C	d44Ca		Taxon	d13C	d44Ca
	Parapapio	-8.48	-1.54172		Theropithecus_brumpti	-3.21833	-1.57948		Parapapio	-3.73	-1.09149
	Parapapio	-8.16	-1.37546		Theropithecus_brumpti	-1.04833	-1.45277		Theropithecus_oswaldi	0.511667	-1.06031
	Parapapio	-9.28	-1.29999		Theropithecus_brumpti	-5.98833	-1.58455		Theropithecus_oswaldi	0.0816667	-1.01715
	Australopithecus_anamensis	-10.8	-1.41104		Theropithecus_brumpti	-5.07429	-1.51032		Theropithecus_oswaldi	-1.33833	-1.51988
	Australopithecus_anamensis	-10	-1.1676		Theropithecus_brumpti	-1.89429	-1.56307		Theropithecus_oswaldi	-0.958333	-1.30068
	Australopithecus_anamensis	-10.9	-1.22236		Theropithecus_brumpti	-0.284286	-0.827891		Theropithecus_oswaldi	-0.708333	-1.44679
	Australopithecus_anamensis	-11.6	-1.27699		Theropithecus_brumpti	-0.554286	-1.03453		Theropithecus_oswaldi	-0.378333	-0.802368
	Australopithecus_anamensis	-9.5	-0.849592		Kenyanthropus_platyops	-5.9	-1.10674		Theropithecus_oswaldi	-1.04429	-1.56069
	Australopithecus_anamensis	-11.3	-1.0667		Kenyanthropus_platyops	-2.7	-1.16639		Theropithecus_oswaldi	-1.33429	-1.38862
	Australopithecus_anamensis	-12	-1.32485		Kenyanthropus_platyops	-3.3	-1.28975		early_Homo	-4.53375	-1.38282
	Australopithecus_anamensis	-11.3	-1.11552		Kenyanthropus_platyops	-7.2	-0.963145		early_Homo	-8.52375	-1.27552
	Colobini	-13.62	-1.03821		Kenyanthropus_platyops	-9.9	-1.24625		early_Homo	-6.4	-1.16497
	Colobini	-11.64	-0.877311		Colobini	-8.44	-1.44093		early_Homo	-5.8	-1.19506
	Colobini	-10.87	-0.850163		Colobini	-10.85	-1.19225		early_Homo	-9.9	-1.35762
	browser	-12	-1.07		Colobini	-11.96	-1.00039		early_Homo	-8.6	-1.49944
	browser	-11.4	-1.14		browser	-12	-1.07		early_Homo	-5.5	-1.2216
	browser	-10.6	-1		browser	-11.4	-1.14		early_Homo	-2.20833	-1.19118
	browser	-10.5	-0.98		browser	-10.6	-1		early_Homo	-6.4	-1.66285
	browser	-14.2	-1.34		browser	-10.5	-0.98		early_Homo	-6.6	-1.08022
	browser	-14.1	-1.26		browser	-14.2	-1.34		early_Homo	-3.8	-1.16466
	browser	-8.7	-1.12		browser	-14.1	-1.26		early_Homo	-5.2	-1.70475
	browser	-9.6	-1.22		browser	-8.7	-1.12		early_Homo	-5	-1.75914
	browser	-11.3	-1.24		browser	-9.6	-1.22		Paranthropus_boisei	-0.0783333	-0.928973
	browser	-9.9	-1.19		browser	-11.3	-1.24		Paranthropus_boisei	-2.3	-0.975765
	browser	-11.6	-1.34		browser	-9.9	-1.19		Paranthropus_boisei	-2.3	-1.00229
	browser	-12.6	-1.35		browser	-11.6	-1.34		Paranthropus_boisei	-0.1	-1.00461
	browser	-11.1	-1.6		browser	-12.6	-1.35		Paranthropus_boisei	-1.3	-0.88
	browser	-12.9	-1.21		browser	-11.1	-1.6		Paranthropus_boisei	0.9	-0.693375
	browser	-9.3	-1.42		browser	-12.9	-1.21		Paranthropus_boisei	0.4	-0.845896
	browser	-11.2	-1.1		browser	-9.3	-1.42		Paranthropus_boisei	-0.5	-0.802069
	browser	-9.5	-1.08		browser	-11.2	-1.1		Colobini	-11.13	-1.55593
	browser	-11.8	-1.16		browser	-9.5	-1.08		Colobini	-11.03	-1.30628
	browser	-11.9	-1.33		browser	-11.8	-1.16		Colobini	-11.57	-1.21204
	browser	-10.8	-1.24		browser	-11.9	-1.33		browser	-12	-1.07
	browser	-11.1	-1.05		browser	-10.8	-1.24		browser	-11.4	-1.14
	lions hyaenas	-8.8	-1.81		browser	-11.1	-1.05		browser	-10.6	-1
	leopard	-11.3	-1.42		lions hyaenas	-8.8	-1.81		browser	-10.5	-0.98
	leopard	-12.8	-1.68		leopard	-11.3	-1.42		browser	-14.2	-1.34
	leopard	-14.3	-1.31		leopard	-12.8	-1.68		browser	-14.1	-1.26
	leopard	-14.8	-1.44		leopard	-14.3	-1.31		browser	-8.7	-1.12
	lions hyaenas	-6.8	-1.76		leopard	-14.8	-1.44		browser	-9.6	-1.22
	lions hyaenas	-6.9	-1.63		lions hyaenas	-6.8	-1.76		browser	-11.3	-1.24
	lions hyaenas	-4.1	-1.58		lions hyaenas	-6.9	-1.63		browser	-9.9	-1.19
	lions hyaenas	-5.8	-1.75		lions hyaenas	-4.1	-1.58		browser	-11.6	-1.34
	lions hyaenas	-5.2	-1.72		lions hyaenas	-5.8	-1.75		browser	-12.6	-1.35
	lions hyaenas	-3.7	-1.2		lions hyaenas	-5.2	-1.72		browser	-11.1	-1.6
	lions hyaenas	-3.7	-1.18		lions hyaenas	-3.7	-1.2		browser	-12.9	-1.21
	lions hyaenas	-7.9	-1.66		lions hyaenas	-3.7	-1.18		browser	-9.3	-1.42
	lions hyaenas	-7.9	-1.7		lions hyaenas	-7.9	-1.66		browser	-11.2	-1.1
	lions hyaenas	-4.6	-1.48		lions hyaenas	-7.9	-1.7		browser	-9.5	-1.08
	lions hyaenas	-5.5	-1.65		lions hyaenas	-4.6	-1.48		browser	-11.8	-1.16
	lions hyaenas	-7.1	-1.58		lions hyaenas	-5.5	-1.65		browser	-11.9	-1.33
	lions hyaenas	-6.9	-1.57		lions hyaenas	-7.1	-1.58		browser	-10.8	-1.24
	grazer	0.5	-1.56		lions hyaenas	-6.9	-1.57		browser	-11.1	-1.05
	grazer	0.1	-1.58		grazer	0.5	-1.56		lions hyaenas	-8.8	-1.81
	grazer	0.2	-1.43		grazer	0.1	-1.58		leopard	-11.3	-1.42
	grazer	1.8	-1.34		grazer	0.2	-1.43		leopard	-12.8	-1.68
	grazer	-0.9	-1.58		grazer	1.8	-1.34		leopard	-14.3	-1.31
	grazer	0.5	-1.25		grazer	-0.9	-1.58		leopard	-14.8	-1.44
	grazer	-0.6	-1.09		grazer	0.5	-1.25		lions hyaenas	-6.8	-1.76
	grazer	0.4	-1.24		grazer	-0.6	-1.09		lions hyaenas	-6.9	-1.63
	grazer	0.2	-1.47		grazer	0.4	-1.24		lions hyaenas	-4.1	-1.58
	grazer	0.5	-1.46		grazer	0.2	-1.47		lions hyaenas	-5.8	-1.75
	grazer	1.2	-1.53		grazer	0.5	-1.46		lions hyaenas	-5.2	-1.72
	grazer	0.7	-1.35		grazer	1.2	-1.53		lions hyaenas	-3.7	-1.2
	grazer	1.3	-1.42		grazer	0.7	-1.35		lions hyaenas	-3.7	-1.18
	grazer	1.7	-1.43		grazer	1.3	-1.42		lions hyaenas	-7.9	-1.66
	grazer	2.3	-1.27		grazer	1.7	-1.43		lions hyaenas	-7.9	-1.7
	grazer	1.5	-1.39		grazer	2.3	-1.27		lions hyaenas	-4.6	-1.48
	grazer	0.7	-1.07		grazer	1.5	-1.39		lions hyaenas	-5.5	-1.65
	grazer	-0.2	-1.68		grazer	0.7	-1.07		lions hyaenas	-7.1	-1.58
					grazer	-0.2	-1.68		lions hyaenas	-6.9	-1.57
									grazer	0.5	-1.56
									grazer	0.1	-1.58
									grazer	0.2	-1.43
									grazer	1.8	-1.34
									grazer	-0.9	-1.58
									grazer	0.5	-1.25
									grazer	-0.6	-1.09
									grazer	0.4	-1.24
									grazer	0.2	-1.47
									grazer	0.5	-1.46
									grazer	1.2	-1.53
									grazer	0.7	-1.35
									grazer	1.3	-1.42
									grazer	1.7	-1.43
									grazer	2.3	-1.27
									grazer	1.5	-1.39
									grazer	0.7	-1.07
									grazer	-0.2	-1.68

## Sheet: Figure3
Variables	Lower confidence interval	Lower quartile	Median	Upper quartile	Upper confidence interval	outlier	outlier			Variables	dCa
carnivores SA	-1.76	-1.76	-1.76	-1.71	-1.71	-1.59	-1.99			carnivores SA	-1.76029
carnivores EA	-1.57	-1.53	-1.5	-1.1	-0.94					carnivores SA	-1.58697
browsers SA	-1.52	-1.45	-1.37	-1.34	-1.33	-1.78	-0.88			carnivores SA	-1.70672
browsers EA	-1.33	-1.22	-1.18	-1.11	-0.95					carnivores SA	-1.98997
grazers SA	-1.59	-1.44	-1.27	-1.16	-1.1					carnivores SA	-1.7104
grazers EA	-1.59	-1.37	-1.26	-1.11	-0.94					carnivores SA	-1.75775
Paranthropus SA	-1.4	-1.26	-1.22	-1.13	-1.02	-0.92	-0.88			carnivores SA	-1.76126
Paranthropus EA	-1	-0.98	-0.9	-0.83	-0.69					carnivores EA	-1.53
										carnivores EA	-1.48
										carnivores EA	-1.17
										carnivores EA	-1.03
										carnivores EA	-0.94
										carnivores EA	-1.55
										carnivores EA	-1.57
										carnivores EA	-1.54
										carnivores EA	-1.53
										carnivores EA	-1.08
										browsers SA	-1.78362
										browsers SA	-1.32972
										browsers SA	-1.35854
										browsers SA	-1.37016
										browsers SA	-0.88461
										browsers SA	-1.52415
										browsers SA	-1.38561
										browsers EA	-1.19
										browsers EA	-0.95
										browsers EA	-1.17
										browsers EA	-1.33
										grazers SA	-1.15936
										grazers SA	-1.49227
										grazers SA	-1.10075
										grazers SA	-1.28763
										grazers SA	-1.17365
										grazers SA	-1.5187
										grazers SA	-1.3196
										grazers SA	-1.5911
										grazers SA	-1.25467
										grazers SA	-1.09571
										grazers EA	-1.11
										grazers EA	-1.3
										grazers EA	-1.53
										grazers EA	-1.38
										grazers EA	-1.59
										grazers EA	-1.03
										grazers EA	-1.21
										grazers EA	-0.94
										grazers EA	-1.12
										grazers EA	-1.35
										grazers EA	-1.34
										grazers EA	-1.23
										grazers EA	-1.39
										grazers EA	-1.03
										Paranthropus SA	-1.22044
										Paranthropus SA	-1.05648
										Paranthropus SA	-1.25859
										Paranthropus SA	-1.18314
										Paranthropus SA	-1.23719
										Paranthropus SA	-1.24932
										Paranthropus SA	-1.02117
										Paranthropus SA	-1.03128
										Paranthropus SA	-1.19818
										Paranthropus SA	-1.13384
										Paranthropus SA	-1.18241
										Paranthropus SA	-1.12518
										Paranthropus SA	-1.3274
										Paranthropus SA	-1.1522
										Paranthropus SA	-1.3826
										Paranthropus SA	-1.2574
										Paranthropus SA	-1.3743
										Paranthropus SA	-1.31717
										Paranthropus SA	-1.37064
										Paranthropus SA	-1.17188
										Paranthropus SA	-1.28975
										Paranthropus SA	-1.22296
										Paranthropus SA	-1.05644
										Paranthropus SA	-1.02113
										Paranthropus SA	-1.37684
										Paranthropus SA	-1.39541
										Paranthropus SA	-1.26672
										Paranthropus SA	-1.09037
										Paranthropus SA	-0.920722
										Paranthropus SA	-0.881347
										Paranthropus SA	-1.20726
										Paranthropus SA	-1.21695
										Paranthropus SA	-1.2294
										Paranthropus SA	-1.2342
										Paranthropus SA	-1.24364
										Paranthropus SA	-1.1673
										Paranthropus SA	-1.19778
										Paranthropus EA	-0.928973
										Paranthropus EA	-0.975765
										Paranthropus EA	-1.00229
										Paranthropus EA	-1.00461
										Paranthropus EA	-0.88
										Paranthropus EA	-0.693375
										Paranthropus EA	-0.845896
										Paranthropus EA	-0.802069

## Sheet: FigureS1
Figure S1A						Figure S1B						Figure S1C
Taxon	average d18O	d180 2SD	average d44Ca	2SD		Taxon	average d18O	d180 2SD	average d44Ca	2SD		Taxon	average d18O	d180 2SD	average d44Ca	2SD
Colobini	-1.40333	1.18023	-0.921896	0.203289		Colobini	-0.813333	3.35514	-1.21119	0.441762		Colobini	2.53333	2.54443	-1.35808	0.355402
Parapapio	-1.82	1.32378	-1.40572	0.247351		Kenyanthropus platyops	-1.6	2.82135	-1.15446	0.256418		Paranthropus boisei	-1.02507	2.06931	-0.891623	0.217829
Australopithecus anamensis	0.4875	1.83751	-1.17933	0.347957		Theropithecus brumpti	-1.35024	3.59532	-1.36466	0.610983		early Homo	-0.291274	3.3118	-1.35845	0.456906
												Theropithecus oswaldi	-0.514544	2.05369	-1.26206	0.544736
												Parapapio	-1.22		-1.09149

## Sheet: FigureS2
age	44/42Ca	2SD	43/42Ca	2SD
fossil	-1.03821	0.0692183	-0.54458	0.152884
fossil	-0.877311	0.0622963	-0.473092	0.0854743
fossil	-0.850163	0.0844952	-0.414525	0.0905211
fossil	-1.44093	0.0314352	-0.703753	0.0911895
fossil	-1.19225	0.158687	-0.583384	0.0888252
fossil	-1.00039	0.119934	-0.494197	0.114568
fossil	-1.55593	0.178497	-0.798168	0.140578
fossil	-1.30628	0.14	-0.663232	0.18
fossil	-1.21204	0.156348	-0.612974	0.0339561
fossil	-1.41104	0.154772	-0.72695	0.0590447
fossil	-1.1676	0.0598174	-0.604096	0.0147698
fossil	-1.22236	0.0403726	-0.628823	0.0464236
fossil	-1.27699	0.0567203	-0.637545	0.0659528
fossil	-0.849592	0.071196	-0.423466	0.117761
fossil	-1.0667	0.0502068	-0.541038	0.0638761
fossil	-1.32485	0.02801	-0.697038	0.0273964
fossil	-1.11552	0.11	-0.570326	0.1
fossil	-1.38282	0.117187	-0.697147	0.0491614
fossil	-1.27552	0.100528	-0.651131	0.0535127
fossil	-1.16497	0.0672488	-0.625148	0.115843
fossil	-1.19506	0.0744197	-0.588413	0.0405436
fossil	-1.35762	0.119496	-0.700818	0.111215
fossil	-1.49944	0.115983	-0.749286	0.0487647
fossil	-1.2216	0.0677728	-0.64698	0.0159609
fossil	-1.19118	0.118641	-0.614381	0.0859155
fossil	-1.66285	0.164962	-0.859864	0.134802
fossil	-1.08022	0.118475	-0.540429	0.106328
fossil	-1.16466	0.0730346	-0.541366	0.0494586
fossil	-1.70475	0.0534197	-0.836223	0.0319775
fossil	-1.75914	0.0174306	-0.883854	0.126375
fossil	-1.10674	0.0713647	-0.598311	0.0911843
fossil	-1.16639	0.0164454	-0.591279	0.0222741
fossil	-1.28975	0.0830733	-0.631834	0.0600592
fossil	-0.963145	0.0902521	-0.503518	0.0257327
fossil	-1.24625	0.0663937	-0.619187	0.0724681
fossil	-0.928973	0.00953493	-0.442215	0.0875384
fossil	-0.975765	0.0584694	-0.515906	0.00805195
fossil	-1.00229	0.132211	-0.480351	0.0649731
fossil	-1.00461	0.0325507	-0.495924	0.0437439
fossil	-0.88	0.0434483	-0.467699	0.0453374
fossil	-0.693375	0.0801321	-0.335635	0.0583512
fossil	-0.845896	0.0801659	-0.407042	0.0402515
fossil	-0.802069	0.0478563	-0.39261	0.042691
fossil	-1.54172	0.185368	-0.780165	0.191377
fossil	-1.37546	0.103005	-0.706484	0.0443836
fossil	-1.29999	0.135393	-0.645651	0.114218
fossil	-1.09149	0.115328	-0.557443	0.153212
fossil	-1.57948	0.0910476	-0.842359	0.0725322
fossil	-1.45277	0.136113	-0.763929	0.160925
fossil	-1.58455	0.0274614	-0.801736	0.0487489
fossil	-1.51032	0.0736897	-0.756845	0.0495243
fossil	-1.56307	0.0680983	-0.810029	0.0645603
fossil	-0.827891	0.11892	-0.407911	0.0600234
fossil	-1.03453	0.134475	-0.542269	0.0350134
fossil	-1.06031	0.0309564	-0.565622	0.0292226
fossil	-1.01715	0.0535104	-0.520354	0.0368166
fossil	-1.51988	0.0232251	-0.758013	0.0758281
fossil	-1.30068	0.123382	-0.629342	0.105595
fossil	-1.44679	0.110372	-0.735578	0.101027
fossil	-0.802368	0.0688426	-0.407605	0.0340996
fossil	-1.56069	0.0705878	-0.823441	0.080368
fossil	-1.38862	0.125318	-0.703664	0.0412787
fossil	-1.27162	0.138408	-0.641437	0.113816
fossil	-0.951417	0.150137	-0.458214	0.153996
fossil	-1.34567	0.036894	-0.674458	0.0479404
fossil	-1.25687	0.0753102	-0.609926	0.122969
fossil	-1.18933	0.0892585	-0.594884	0.122572
fossil	-1.33219	0	-0.752164	0
fossil	-1.16742	0.0894528	-0.62241	0.102669
fossil	-1.25406	0	-0.715806	0
fossil	-1.26772	0.0998565	-0.612479	0.0353507
fossil	-1.33908	0.105997	-0.662261	0.113149
fossil	-1.40674	0.243202	-0.712584	0.0394859
fossil	-1.0851	0.10345	-0.524496	0.150648
fossil	-1.03841	0.0885857	-0.536175	0.183641
fossil	-1.47367	0.144857	-0.780674	0.082732
fossil	-1.25553	0.117563	-0.665975	0.0487207
fossil	-1.1127	0.0761983	-0.530718	0.169163
fossil	-1.52601	0.126462	-0.813539	0.0766551
fossil	-1.02552	0.054261	-0.524327	0.0569041
fossil	-1.02831	0.0642554	-0.539445	0.0478224
fossil	-0.94414	0.0618236	-0.473062	0.0272311
fossil	-1.11591	0.11492	-0.544807	0.0972109
fossil	-1.21035	0.094048	-0.651867	0.0859281
fossil	-1.59402	0	-0.879332	0
fossil	-1.42427	0.0463063	-0.687249	0.0883598
fossil	-1.66165	0.04139	-0.851008	0.103879
fossil	-0.937993	0.135326	-0.463247	0.168427
fossil	-1.76823	0.111328	-0.899942	0.0510645
fossil	-1.55498	0.0345864	-0.759674	0.128609
fossil	-1.17254	0.100975	-0.644099	0.162375
fossil	-1.02994	0.216638	-0.542466	0.190084
fossil	-1.08348	0.152155	-0.528165	0.13539
fossil	-1.0906	0.124589	-0.577025	0.107471
fossil	-1.52603	0.121965	-0.774901	0.22219
fossil	-1.53222	0.0140124	-0.767997	0.0514389
fossil	-1.477	0.124215	-0.698459	0.139312
fossil	-1.57004	0.157806	-0.837517	0.190125
fossil	-1.53992	0.091912	-0.732658	0.19487
fossil	-1.33866	0.1057	-0.694963	0.10076
fossil	-1.3274	0.0448446	-0.695787	0.0394294
fossil	-1.3928	0.186576	-0.68772	0.0796689
fossil	-1.33566	0.190167	-0.711177	0.126902
fossil	-1.34839	0.101622	-0.688797	0.038512
fossil	-1.30457	0.12944	-0.694099	0.169674
fossil	-1.38465	0.117924	-0.714298	0.198089
fossil	-0.957459	0.119852	-0.504251	0.111521
fossil	-1.20394	0.127599	-0.579346	0.145149
fossil	-1.28949	0.12009	-0.639431	0.118133
fossil	-1.25105	0.186787	-0.629349	0.197788
fossil	-1.23351	0.172502	-0.613705	0.111943
fossil	-1.19542	0.0918362	-0.591263	0.0544386
fossil	-0.962089	0.0621128	-0.511753	0.0201021
modern	-1.34406	0.084285	-0.701386	0.0917373
modern	-1.2631	0.069696	-0.626253	0.0232564
modern	-1.34763	0.0438562	-0.692516	0.0999009
modern	-1.34068	0.0527604	-0.728829	0.210704
modern	-1.18707	0.0466231	-0.604473	0.0734812
modern	-2.00491	0.0398516	-1.07168	0.114753
modern	-1.63385	0.0584313	-0.817923	0.0181202
modern	-1.52161	0.0316898	-0.73635	0.0871351
modern	-1.57707	0.207041	-0.768532	0.0923048
modern	-1.08951	0.144319	-0.616748	0.10358
modern	-1.46648	0.0973974	-0.753551	0.109169
modern	-1.239	0.142325	-0.61214	0.300282
modern	-1.24634	0.0886098	-0.576719	0.186707
modern	-1.45649	0.134656	-0.710434	0.179522
modern	-1.34576	0.135358	-0.681555	0.175342
modern	-1.52805	0.0622634	-0.815676	0.134764
modern	-1.42241	0.0962719	-0.822925	0.19574
modern	-1.39209	0.057766	-0.749327	0.086614
modern	-1.42566	0.0805621	-0.715181	0.092457
modern	-1.33546	0.0435552	-0.696985	0.106452
modern	-1.27475	0.0510438	-0.627081	0.108162
modern	-1.43517	0.0507044	-0.785863	0.164097
modern	-1.30522	0.0911426	-0.677868	0.0951297
modern	-1.68339	0.0919801	-0.856588	0.059615
modern	-1.80775	0.212956	-0.905545	0.124121
modern	-1.66154	0.149909	-0.820367	0.158267
modern	-1.70467	0.0920947	-0.936274	0.112613
modern	-1.62696	0.0725771	-0.886601	0.0585391
modern	-1.75596	0.14896	-0.896449	0.117453
modern	-1.75089	0.167952	-0.895338	0.0563135
modern	-1.71892	0.0633607	-0.860846	0.0363712
modern	-1.58169	0.0793266	-0.783085	0.0653112
modern	-1.19611	0.125498	-0.667485	0.0206005
modern	-1.17631	0.0569237	-0.633861	0.0286617
modern	-1.07368	0.128795	-0.555071	0.159711
modern	-1.14447	0.0539018	-0.634522	0.0732961
modern	-0.997021	0.0590289	-0.496535	0.122067
modern	-0.976915	0.0584667	-0.487846	0.148543
modern	-1.58244	0.0638715	-0.859199	0.166766
modern	-1.43318	0.0462544	-0.732608	0.116282
modern	-1.56195	0.0459562	-0.748644	0.0869219
modern	-1.23699	0.0551778	-0.607137	0.0877762
modern	-1.21737	0.116139	-0.608488	0.126435
modern	-1.12069	0.106239	-0.552283	0.114171
modern	-1.18366	0.0519884	-0.61798	0.162907
modern	-1.13042	0.173669	-0.601013	0.220292
modern	-1.59903	0.0700157	-0.831739	0.0888888
modern	-1.42434	0.133656	-0.740285	0.0140872
modern	-1.42305	0.0912917	-0.728017	0.0255412
modern	-1.41553	0.0160381	-0.698233	0.0689314
modern	-1.88144	0.147581	-1.02194	0.14417
modern	-1.77947	0.039201	-0.903081	0.0464645
modern	-1.66592	0.144584	-0.845592	0.069875
modern	-1.55152	0.106562	-0.792076	0.170663
modern	-1.55809	0.0929276	-0.845006	0.124473
modern	-1.06	0.03	-0.55	0.04
modern	-1.08	0.03	-0.54	0.03
modern	-1.02	0.1	-0.56	0.1
modern	-1.64	0.12	-0.86	0.12
SRM1486	-1.04682	0.137974	-0.535136	0.137526

## Sheet: FigureS3
Category	d13C	dCa
modern browsers	-12	-1.07
modern browsers	-11.4	-1.14
modern browsers	-10.6	-1
modern browsers	-10.5	-0.98
modern browsers	-14.2	-1.34
modern browsers	-14.1	-1.26
modern browsers	-8.7	-1.12
modern browsers	-9.6	-1.22
modern browsers	-11.3	-1.24
modern browsers	-9.9	-1.19
modern browsers	-11.6	-1.34
modern browsers	-12.6	-1.35
modern browsers	-11.1	-1.6
modern browsers	-12.9	-1.21
modern browsers	-9.3	-1.42
modern browsers	-11.2	-1.1
modern browsers	-9.5	-1.08
modern browsers	-11.8	-1.16
modern browsers	-11.9	-1.33
modern browsers	-10.8	-1.24
modern browsers	-11.1	-1.05
modern leopards	-11.3	-1.42
modern leopards	-12.8	-1.68
modern leopards	-14.3	-1.31
modern leopards	-14.8	-1.44
modern carnivores	-8.8	-1.81
modern carnivores	-6.8	-1.76
modern carnivores	-6.9	-1.63
modern carnivores	-4.1	-1.58
modern carnivores	-5.8	-1.75
modern carnivores	-5.2	-1.72
modern carnivores	-3.7	-1.2
modern carnivores	-3.7	-1.18
modern carnivores	-7.9	-1.66
modern carnivores	-7.9	-1.7
modern carnivores	-4.6	-1.48
modern carnivores	-5.5	-1.65
modern carnivores	-7.1	-1.58
modern carnivores	-6.9	-1.57
modern grazers	0.5	-1.56
modern grazers	0.1	-1.58
modern grazers	0.2	-1.43
modern grazers	1.8	-1.34
modern grazers	-0.9	-1.58
modern grazers	0.5	-1.25
modern grazers	-0.6	-1.09
modern grazers	0.4	-1.24
modern grazers	0.2	-1.47
modern grazers	0.5	-1.46
modern grazers	1.2	-1.53
modern grazers	0.7	-1.35
modern grazers	1.3	-1.42
modern grazers	1.7	-1.43
modern grazers	2.3	-1.27
modern grazers	1.5	-1.39
modern grazers	0.7	-1.07
modern grazers	-0.2	-1.68
fossil browsers	-11.6	-1.26
fossil browsers	-11.4	-1.19
fossil browsers	-11.8	-1.35
fossil browsers	-12.5	-1.27
fossil browsers	-12.1	-0.95
fossil browsers	-8.8	-1.17
fossil browsers	-9.6	-1.33
fossil browsers	-12.4	-0.96
fossil carnivores	-3	-1.53
fossil carnivores	-3	-1.48
fossil sabertooth	-4.8	-1.17
fossil sabertooth	-4.8	-1.03
fossil carnivores	-5.1	-0.94
fossil carnivores	-5	-1.55
fossil carnivores	-2.8	-1.57
fossil carnivores	-0.6	-1.54
fossil sabertooth outlier	-3.7	-1.53
fossil carnivores outlier	-3.8	-1.09
fossil sabertooth	-3.9	-1.08
fossil carnivores	-6.1	-1.42
fossil carnivores	-5.1	-1.77
fossil carnivores	-5.3	-1.66
fossil grazers	-0.7	-1.25
fossil grazers	-0.1	-1.11
fossil grazers	0.5	-1.3
fossil grazers	-0.1	-1.53
fossil grazers	0.7	-1.38
fossil grazers	1	-1.59
fossil grazers	0.1	-1.03
fossil grazers	0.7	-1.21
fossil grazers	0.4	-0.94
fossil grazers	0.7	-1.12
fossil grazers	0.5	-1.35
fossil grazers	-0.1	-1.34
fossil grazers	-0.6	-1.26
fossil grazers	0.3	-1.23
fossil grazers	-0.4	-1.39
fossil grazers	0	-1.03
fossil grazers	-5	-1.09
fossil grazers	-5	-1.04
fossil grazers	-1.1	-1.29
fossil grazers	-1.1	-1.33
fossil grazers	-1.2	-1.34
fossil grazers	-2.5	-1.2
